# Supplementary material for: Model-Based Approach for Designing an Efficient Bioequivalence Study for Highly Variable Drugs
Source: Pharmaceuticals (Basel). 2021 Oct 28;14(11):1101. doi: 10.3390/ph14111101 (PMC8624447; doi:10.3390/ph14111101)
Supplement: Supplementary file 1 [file pharmaceuticals-14-01101-s001.zip]

Archive with 4 entries (4 files):
- [Supplementary File S1] The results for Figure 2.pdf
- [Supplementary File S2] The results for Figure 3 and Figure 4.pdf
- [Supplementary File S3] The results for Figure 5.pdf
- [Supplementary File S4] Dropout and Error.pdf
